# Supplementary material for: Resisting the Final Line: Phenotypic Detection of Resistance to Last-Resort Antimicrobials in Gram-Negative Bacteria Isolated from Wild Birds in Northern Italy
Source: Animals (Basel). 2025 Aug 5;15(15):2289. doi: 10.3390/ani15152289 (PMC12345454; doi:10.3390/ani15152289)
Supplement: Supplementary file 1 [file animals-15-02289-s001.zip]

Archive with 1 entries (1 files):
- animals-3768993-supplementary.pdf
